# Supplementary material for: The first discovery of Polypedatesteraiensis (Dubois, 1987) (Rhacophoridae, Anura) in China
Source: Biodivers Data J. 2024 Jul 5;12:e127029. doi: 10.3897/BDJ.12.e127029 (PMC11249848; doi:10.3897/BDJ.12.e127029)
Supplement: XML Treatment for Polypedates teraiensis [file BDJ.12.e127029-treatment1.xml]

<!DOCTYPE tp:taxon-treatment
  PUBLIC "-//TaxonX//DTD Taxonomic Treatment Publishing DTD v0 20100105//EN" "tax-treatment-NSO.dtd">
<tp:taxon-treatment xmlns:tp="http://www.plazi.org/taxpub"><tp:treatment-meta><mixed-citation publication-type="journal"><person-group><name><surname>Yu</surname><given-names>Zhong-Bin</given-names></name><name><surname>Kasyoka Kilunda</surname><given-names>Felista</given-names></name><name><surname>Wang</surname><given-names>Kai</given-names></name><name><surname>Cao</surname><given-names>Yu-Yang</given-names></name><name><surname>Wu</surname><given-names>Chun-Lian</given-names></name><name><surname>Duan</surname><given-names>Zheng-Pan</given-names></name><name><surname>Zuo</surname><given-names>Chang-Sheng</given-names></name><name><surname>Zhang</surname><given-names>Ding-Can</given-names></name><name><surname>Wu</surname><given-names>Yun-He</given-names></name><name><surname>Che</surname><given-names>Jing</given-names></name></person-group><article-title>The first discovery of <italic><tp:taxon-name><tp:taxon-name-part taxon-name-part-type="genus" reg="Polypedates">Polypedates</tp:taxon-name-part><tp:taxon-name-part taxon-name-part-type="species" reg="teraiensis">teraiensis</tp:taxon-name-part></tp:taxon-name></italic> (Dubois, 1987) (<tp:taxon-name><tp:taxon-name-part taxon-name-part-type="family">Rhacophoridae</tp:taxon-name-part></tp:taxon-name>, <tp:taxon-name><tp:taxon-name-part taxon-name-part-type="order">Anura</tp:taxon-name-part></tp:taxon-name>) in China</article-title><source>Biodivers Data J</source><day>05</day><month>07</month><year>2024</year><volume>12</volume><pub-id pub-id-type="doi">10.3897/BDJ.12.e127029</pub-id></mixed-citation></tp:treatment-meta><tp:nomenclature><tp:taxon-name>
            <object-id xmlns:xlink="http://www.w3.org/1999/xlink" content-type="arpha" xlink:type="simple">73CFF8CA-48DF-5F88-A508-87D1B2942CCF</object-id>
            <tp:taxon-name-part taxon-name-part-type="genus">Polypedates</tp:taxon-name-part>
            <tp:taxon-name-part taxon-name-part-type="species">teraiensis</tp:taxon-name-part>
          </tp:taxon-name><tp:taxon-authority>(Dubois, 1987)</tp:taxon-authority></tp:nomenclature><tp:treatment-sec sec-type="materials"><title>Materials</title><list list-type="alpha-lower" list-content="occurrences"><list-item><p><bold>Type status:</bold> <named-content xmlns:xlink="http://www.w3.org/1999/xlink" content-type="dwc:typeStatus" xlink:type="simple">Other material</named-content>. <bold>Occurrence:</bold> catalogNumber: <named-content xmlns:xlink="http://www.w3.org/1999/xlink" content-type="dwc:catalogNumber" xlink:type="simple">KIZ 051716</named-content>; individualCount: <named-content xmlns:xlink="http://www.w3.org/1999/xlink" content-type="dwc:individualCount" xlink:type="simple">1</named-content>; sex: <named-content xmlns:xlink="http://www.w3.org/1999/xlink" content-type="dwc:sex" xlink:type="simple">male</named-content>; lifeStage: <named-content xmlns:xlink="http://www.w3.org/1999/xlink" content-type="dwc:lifeStage" xlink:type="simple">adult</named-content>; occurrenceID: <named-content xmlns:xlink="http://www.w3.org/1999/xlink" content-type="dwc:occurrenceID" xlink:type="simple">D4B5A174-7CF0-5725-A51B-1522939853AD</named-content>; <bold>Taxon:</bold> scientificNameID: <named-content xmlns:xlink="http://www.w3.org/1999/xlink" content-type="dwc:scientificNameID" xlink:type="simple"><italic><tp:taxon-name><tp:taxon-name-part taxon-name-part-type="genus" reg="Polypedates">Polypedates</tp:taxon-name-part><tp:taxon-name-part taxon-name-part-type="species" reg="teraiensis">teraiensis</tp:taxon-name-part></tp:taxon-name></italic></named-content>; class: <named-content xmlns:xlink="http://www.w3.org/1999/xlink" content-type="dwc:class" xlink:type="simple"><tp:taxon-name><tp:taxon-name-part taxon-name-part-type="class">Amphibia</tp:taxon-name-part></tp:taxon-name></named-content>; order: <named-content xmlns:xlink="http://www.w3.org/1999/xlink" content-type="dwc:order" xlink:type="simple"><tp:taxon-name><tp:taxon-name-part taxon-name-part-type="order">Anura</tp:taxon-name-part></tp:taxon-name></named-content>; family: <named-content xmlns:xlink="http://www.w3.org/1999/xlink" content-type="dwc:family" xlink:type="simple"><tp:taxon-name><tp:taxon-name-part taxon-name-part-type="family">Rhacophoridae</tp:taxon-name-part></tp:taxon-name></named-content>; genus: <named-content xmlns:xlink="http://www.w3.org/1999/xlink" content-type="dwc:genus" xlink:type="simple"><tp:taxon-name><tp:taxon-name-part taxon-name-part-type="genus">Polypedates</tp:taxon-name-part></tp:taxon-name></named-content>; specificEpithet: <named-content xmlns:xlink="http://www.w3.org/1999/xlink" content-type="dwc:specificEpithet" xlink:type="simple"><italic><tp:taxon-name><tp:taxon-name-part taxon-name-part-type="genus" reg="Polypedates"/><tp:taxon-name-part taxon-name-part-type="species" reg="teraiensis">teraiensis</tp:taxon-name-part></tp:taxon-name></italic></named-content>; <bold>Location:</bold> continent: <named-content xmlns:xlink="http://www.w3.org/1999/xlink" content-type="dwc:continent" xlink:type="simple">Asia</named-content>; country: <named-content xmlns:xlink="http://www.w3.org/1999/xlink" content-type="dwc:country" xlink:type="simple">Yingjiang</named-content>; countryCode: <named-content xmlns:xlink="http://www.w3.org/1999/xlink" content-type="dwc:countryCode" xlink:type="simple">CHN</named-content>; stateProvince: <named-content xmlns:xlink="http://www.w3.org/1999/xlink" content-type="dwc:stateProvince" xlink:type="simple">Yunnan</named-content>; county: <named-content xmlns:xlink="http://www.w3.org/1999/xlink" content-type="dwc:county" xlink:type="simple">China</named-content>; locality: <named-content xmlns:xlink="http://www.w3.org/1999/xlink" content-type="dwc:locality" xlink:type="simple">Tongbiguan</named-content>; verbatimElevation: <named-content xmlns:xlink="http://www.w3.org/1999/xlink" content-type="dwc:verbatimElevation" xlink:type="simple">1167 m</named-content>; verbatimLatitude: <named-content xmlns:xlink="http://www.w3.org/1999/xlink" content-type="dwc:verbatimLatitude" xlink:type="simple">24°35′52.20″</named-content>; verbatimLongitude: <named-content xmlns:xlink="http://www.w3.org/1999/xlink" content-type="dwc:verbatimLongitude" xlink:type="simple">97°34′51.96″</named-content>; <bold>Event:</bold> year: <named-content xmlns:xlink="http://www.w3.org/1999/xlink" content-type="dwc:year" xlink:type="simple">2023</named-content>; <bold>Record Level:</bold> institutionCode: <named-content xmlns:xlink="http://www.w3.org/1999/xlink" content-type="dwc:institutionCode" xlink:type="simple">KIZ</named-content></p></list-item></list></tp:treatment-sec><tp:treatment-sec sec-type="Description"><title>Description</title><p>Adult medium-sized male, body flat (SVL 47.8mm); head moderate larger than one-third of snout-vent length (HL/SVL 0.36); head length slightly larger than width (HW/HL 93.0%); snout blunt, round, obtuse beyond lower jaw in ventral view; snout length slightly less than half of head length (SL/HL 46.8%); dorsal head slightly concave; canthus rostralis distinct; loreal region slightly concave, near vertical; nostril oval, closer to snout than eyes (SN/N-EL 43.4%); internarial distance less than interorbital distance (IND/IOD 79.2%), but larger than upper eyelid width (IND/UEW 105.0%); eyes large, about one-third of head length (ED/HL 32.7%); tympanum distinct, oval, larger than two-third of eye diameter (TD/ED 69.6%); supratympanic fold distinct, slender, extend from posterior eye to above shoulder; maxillary teeth single row, small; tongue heart-shaped, deeply notched posteriorly, posterior 1/3 free; vomerine teeth two short rows, prominently, untouching inner front edges of choanae, separated by distance less than length of each series; male with internal subgular vocal sacs, vocal sac opening on floor of mouth at each corner (Fig. <xref ref-type="fig" rid="F11428180">3</xref>).</p><p>Fore-limbs robust; lower arm and hand length slightly less than half of SVL (LAHL/SVL 48.7%), hand length less than one-third of snout-vent length (HAL /SVL 29.9%); fingers slender, dorsally compressed, webbing free, relative length of the fingers: III &gt; IV &gt; II ≈ I; fringe present, weakly developed; fingers tips nearly rounded, dilated into large disc distally, circummarginal grooves present; subarticular tubercles prominent, rounded, formula 1, 1, 2, 2; supernumerary tubercle absent; metacarpal tubercles three: inner metacarpal largest, oblong elliptical; outer metacarpal smallest, rounded; middle one moderate, oval; nuptial pad present on dorsal base of first finger (Fig. <xref ref-type="fig" rid="F11428180">3</xref>).</p><p>Hind-limbs slender, long (HLL/SVL 158.8%); tibia length slightly longer than thigh length (TL/THL 97.9%), much longer than foot length (FL/SHL 83.1%), slightly longer than half of SVL; tibia-tarsal articulation reaching beyond anterior border of eye when hind-limbs are stretched alongside body; heels overlap when legs held at right angles to body; relative length of toes IV &gt; III &gt; V &gt; II &gt; I; toe tips dilated into large disc with circummarginal grooves, nearly rounded, smaller than discs on fingers; toes half-webbed; subarticular tubercles distinct, round, formula: 1, 1, 2, 3, 2; supernumerary tubercle absent; inner metatarsal tubercle present, oblong; outer metatarsal tubercle absent; no tarsal fold (Fig. <xref ref-type="fig" rid="F11428180">3</xref>).</p><p>Dorsal skin relatively smooth with small granular, dorsolateral fold absent; throat smooth with small tubercles, indiscernible; chest, belly and ventral thigh speckled with small tubercles (Fig. <xref ref-type="fig" rid="F11428180">3</xref>).</p><p>
            <bold>Colouration in preservative</bold>
          </p><p>Dorsal surface is faded to greyish-brown, mottled with dark patches; transverse bars on the back of the limbs; black stripes under the temporal fold; ventral surface creamy white, with brown pigment particles on the chest.</p></tp:treatment-sec><tp:treatment-sec sec-type="Distribution"><title>Distribution</title><p>Our study further extends the species' distribution range to Yunnan, China. Therefore, the species currently known from the Dehong Prefecture, south Yunnan, China, eastern Nepal, Bhutan, India, Bangladesh and Myanmar.</p></tp:treatment-sec><tp:treatment-sec sec-type="Ecology"><title>Ecology</title><p>This species often inhabits evergreen broad-leaved forests. We found it in the shrubbery by the stream during summer nights. This species is in sympatric distribution with <italic><tp:taxon-name><tp:taxon-name-part taxon-name-part-type="genus" reg="Amolops">Amolops</tp:taxon-name-part><tp:taxon-name-part taxon-name-part-type="species" reg="afghanus">afghanus</tp:taxon-name-part></tp:taxon-name></italic> and <italic><tp:taxon-name><tp:taxon-name-part taxon-name-part-type="genus" reg="Zhangixalus">Zhangixalus</tp:taxon-name-part><tp:taxon-name-part taxon-name-part-type="species" reg="smaragdinus">smaragdinus</tp:taxon-name-part></tp:taxon-name></italic>.</p></tp:treatment-sec><tp:treatment-sec sec-type="Notes"><title>Notes</title><p><bold>Chinese Names</bold> We suggest “Nán Yà Fàn Shù Wā (南亚泛树蛙)” as its Chinese common name.</p></tp:treatment-sec><tp:treatment-sec><!--Section generated to contain objects referenced in tp:taxon-treatment.--><fig id="F11428180" position="float" orientation="portrait"><object-id xmlns:xlink="http://www.w3.org/1999/xlink" content-type="arpha" xlink:type="simple">3DC47101-DC9A-5899-B1A0-F16EBA9DC324</object-id><object-id xmlns:xlink="http://www.w3.org/1999/xlink" content-type="doi" xlink:type="simple">10.3897/BDJ.12.e127029.figure3</object-id><object-id xmlns:xlink="http://www.w3.org/1999/xlink" content-type="zenodo_dep_id" xlink:type="simple">12678083</object-id><label>Figure 3.</label><caption><p>Male of <italic><tp:taxon-name><tp:taxon-name-part taxon-name-part-type="genus" reg="Polypedates">Polypedates</tp:taxon-name-part><tp:taxon-name-part taxon-name-part-type="species" reg="teraiensis">teraiensis</tp:taxon-name-part></tp:taxon-name></italic> (KIZ 051716) in preservative. <bold>A</bold> Dorsal view; <bold>B</bold> Ventral view; <bold>C</bold> Ventral view of finger; <bold>D</bold> Ventral view of toe.</p></caption><graphic xmlns:xlink="http://www.w3.org/1999/xlink" xlink:href="bdj-12-e127029-g003.jpg" position="float" id="oo_1041591.jpg" orientation="portrait" xlink:type="simple"><uri content-type="original_file" xlink:type="simple">https://binary.pensoft.net/fig/1041591</uri></graphic></fig></tp:treatment-sec></tp:taxon-treatment>
