# Supplementary material for: The first discovery of Polypedatesteraiensis (Dubois, 1987) (Rhacophoridae, Anura) in China
Source: Biodivers Data J. 2024 Jul 5;12:e127029. doi: 10.3897/BDJ.12.e127029 (PMC11249848; doi:10.3897/BDJ.12.e127029)
Supplement: Supplementary material 1 — Table S1 [file bdj-12-e127029-s001.xlsx]

## Sheet: Sheet1
Table S1. Localities, voucher ID, and GenBank numbers for all samples used in this study.
Species	Voucher specimen	Sampled locality	GenBank accession No.	Reference
Polypedates leucomystax	BORN 23373	Keningau, Sabah, Malaysia	AB728143	Kuraishi et al. (2013)
Polypedates leucomystax	KUHE 19546	Ko Samui, Surat Thani, Thailand	AB728096	Kuraishi et al. (2013)
Polypedates leucomystax	KUHE 12042	Matang, Sarawak, Malaysia	AB728152	Kuraishi et al. (2013)
Polypedates leucomystax	RM POLEJS1	Singapore	HM359105	Sheridan et al. (2010)
Polypedates leucomystax	KUHE 15774	Kuala Lumpur, Malaysia	AB728116	Kuraishi et al. (2013)
Polypedates megacephalus	KUZ 33769	Hong Kong, China	AB564283	Kuraishi et al. (2011)
Polypedates megacephalus	SCUM 0607116L	Guangdong, Huidong, China	EU215550	Li et al. (2008)
Polypedates megacephalus	KUHE 38470	Tam Dao, Vinh Phu, Vietnam	AB728036	Kuraishi et al. (2013)
Polypedates megacephalus	KUHE 40650	Vientian, Vientian, Laos	AB728068	Kuraishi et al. (2013)
Polypedates megacephalus	KUHE 20219	Ko Chang, Trat, Thailand	AB728091	Kuraishi et al. (2013)
Polypedates impresus	KUHE 32448	Ban Saleui, Houa Phan, Laos	AB728169	Kuraishi et al. (2013)
Polypedates impresus	JMG 308	Canton Jing Xin, Guangxi, China	HM770158	Brown et al. (2010)
Polypedates braueri	CIBCHN ZJ200806267	Jiende, Zhejiang, China	AB727999	Kuraishi et al. (2013)
Polypedates braueri	SCUM 050508C	Mt. Daiyun, Fujian, China	EU215552	Li et al. (2008)
Polypedates braueri	CIBCHN JX200806182	Zixi, Jiangxi, China	AB728001	Kuraishi et al. (2013)
Polypedates mutus	MVZ 226419	—	AB728023	Kuraishi et al. (2013)
Polypedates mutus	CIB 2851K	Jingxi, Guangxi, China	AB728018	Kuraishi et al. (2013)
Polypedates macrotis	KUHE 42556	Kanowit, Sarawak, Malaysia	AB728187	Kuraishi et al. (2013)
Polypedates discantus	KUHE 52552	Temerloh, Pahang, Malaysia	AB728185	Kuraishi et al. (2013)
Polypedates discantus	KUHE 52603	Hut. Lip. Kanching Selangor, Malaysia	AB728177	Kuraishi et al. (2013)
Polypedates maculatus	KUHE 42336	Rajgir, Bihar, India	AB728188	Kuraishi et al. (2013)
Polypedates maculatus	—	Mangalore, Western Ghats, Bajipe, India	AB167934	Kurabayashi et al. (2005)
Polypedates colletti	MZB UN	Lampung, Sumatra, Indonesia	AB728189	Kuraishi et al. (2013)
Polypedates colletti	LSUHC 6079	Pekan, Pahang, Malaysia	HM770129	Brown et al. (2010)
Polypedates otilophus	KUHE 42555	Kanowit, Sarawak, Malaysia	AB728190	Kuraishi et al. (2013)
Polypedates bengalensis	V/A/NERC/1448	Khordanahala, West Bengal	MK490922	Purkayastha et al. (2019)
Polypedates bengalensis	V/A/NERC/1449	Khordanahala, West Bengal	MK490923	Purkayastha et al. (2019)
Polypedates himalayensis	CDZMTU393	Maipokhari, Illam, Nepal	MT983143	Khatiwada et al. (2021)
Polypedates himalayensis	CDZMTU394	Maipokhari, Illam, Nepal	MT983144	Khatiwada et al. (2021)
Polypedates teraiensis	—	Bisampur, Sunamganj, Bangladesh	AB530518	Hasan et al. (2012)
Polypedates teraiensis	—	Bisampur, Sunamganj, Bangladesh	AB530519	Hasan et al. (2012)
Polypedates teraiensis	—	Bisampur, Sunamganj, Bangladesh	AB530514	Hasan et al. (2012)
Polypedates teraiensis	—	Vowal, Gazipur, Bangladesh	AB530515	Hasan et al. (2012)
Polypedates teraiensis	—	Vowal, Gazipur, Bangladesh	AB530517	Hasan et al. (2012)
Polypedates teraiensis	—	Char Nilokhia, Mymensingh, Bangladesh	AB530512	Hasan et al. (2012)
Polypedates teraiensis	—	Char Nilokhia, Mymensingh, Bangladesh	AB530513	Hasan et al. (2012)
Polypedates teraiensis	—	Modhupur, Tangail, Bangladesh	AB530516	Hasan et al. (2012)
Polypedates teraiensis	—	Sadar Thana, Bandarban, Bangladesh	AB530520	Hasan et al. (2012)
Polypedates teraiensis	—	Char Nilokhia, Mymensingh, Bangladesh	AB530521	Hasan et al. (2012)
Polypedates teraiensis	USNM 587049	Dawei, Bago, Myanmar	MG935986	Mulcahy et al. (2018)
Polypedates teraiensis	USNM 587048	Hlawga Wildlife Park, Mingalardon Township, Yangon, Myanmar	MG935987	Mulcahy et al. (2018)
Polypedates teraiensis	USNM 587050	Dawei, Bago, Myanmar	MG935988	Mulcahy et al. (2018)
Polypedates teraiensis	USNM 524030	Chatthin Wildlife Sanctuary, Sagaing, Chatthin, Myanmar	MG935989	Mulcahy et al. (2018)
Polypedates teraiensis	—	Guwahati, Assam	MK490924	Purkayastha et al. (2019)
Polypedates teraiensis	—	Guwahati, Assam	MK490925	Purkayastha et al. (2019)
Polypedates teraiensis	PUCZM/IX/SL179	Mizoram, India	MH087087	Unpublish
Polypedates teraiensis	PUCZM/IX/SL609	Mizoram, India	MH087088	Unpublish
Polypedates teraiensis	PUCZM/IX/SL617	Mizoram, India	MH087089	Unpublish
Polypedates teraiensis	ABSV025	—	OP741139	Unpublish
Polypedates teraiensis	MW165469	—	MW165469	Unpublish
Polypedates teraiensis	MZMU1831	—	MW165456	Unpublish
Polypedates teraiensis	KIZ 051716	Yingjiang, Yuannan, China	PP930649	this study
Outgroups
Chirixalus nongkhorensis	KIZ 1056	Ta Kou Mountain Natural Reserve, Vietnam	KC465788	Li et al. (2013)
Zhangixalus dennysi	ROM 30249	—	AF458139	Wilkinson et al. (2005)
Rhacophorus norhayatii	KUHE UNL	Endau Rompin, Johor, Malaysia	AB728191	Kuraishi et al. (2012)
References
Sheridan JA, Bickford D, Su KFY (2010) An examination of call and genetic variation in three wide-ranging Southeast Asian anuran species. Raffles Bulletin of Zoology 58(2)： 369-379.
Kuraishi N, Matsui M, Ota H, Chen SL (2011) Specific separation of Polypedates braueri (Vogt, 1911) from P. megacephalus (Hallowell, 1861)(Amphibia: Anura: Rhacophoridae). Zootaxa 2744(1): 53-61.
Li JT, Che J, Bain RH, Zhao EM, Zhang YP (2008) Molecular phylogeny of Rhacophoridae (Anura): A framework of taxonomic reassignment of species within the genera Aquixalus, Chiromantis, Rhacophorus, and Philautus. Molecular Phylogenetics and Evolution 48(1): 302-312.
Kuraishi N, Matsui M, Hamidy A, Belabut DM, Ahmad N, Panha S, Sudin A, Yong HS, Jiang JP, Ota H, Thong HT, Nishikawa K (2013) Phylogenetic and taxonomic relationships of the Polypedates leucomystax complex (Amphibia). Zoologica Scripta 42(1): 54-70.
Brown RM, Linkem CW, Siler CD, Sukumaran J, Esselstyn JA, Diesmos AC, Iskandar DT, Bickford D, Evans BJ, McGuire JA, Grismer L, Supriatna J, Andayani N (2010) Phylogeography and historical demography of Polypedates leucomystax in the islands of Indonesia and the Philippines: evidence for recent human-mediated range expansion?. Molecular Phylogenetics and Evolution 57(2): 598-619.
Kurabayashi A, Kuramoto M, Joshy H, Sumida M (2005) Molecular phylogeny of the ranid frogs from Southwest India based on the mitochondrial ribosomal RNA gene sequences. Zoological Science 22(5): 525-534.
Khatiwada JR, Wang B, Zhao T, Xie F, Jiang J (2021) An integrative taxonomy of amphibians of Nepal: An updated status and distribution. Asian Herpetological Research 12(1): 1-35.
Li JT, Li Y, Klaus S, Rao DQ, Hillis DM, Zhang YP (2013) Diversification of rhacophorid frogs provides evidence for accelerated faunal exchange between India and Eurasia during the Oligocene. Proceedings of the National Academy of Sciences 110(9): 3441-3446.
Wilkinson JA, Drewes RC, Tatum OL (2002) A molecular phylogenetic analysis of the family Rhacophoridae with an emphasis on the Asian and African genera. Molecular Phylogenetics and Evolution 24(2): 265-273.
Purkayastha J, Das M, Mondal K, Mitra S, Chaudhuri A, Das I (2019) A new species of Polypedates Tschudi, 1838 (Amphibia: Anura: Rhacophoridae) from West Bengal State, Eastern India. Zootaxa 4691(5): 525-540.
