# Supplementary material for: The first discovery of Polypedatesteraiensis (Dubois, 1987) (Rhacophoridae, Anura) in China
Source: Biodivers Data J. 2024 Jul 5;12:e127029. doi: 10.3897/BDJ.12.e127029 (PMC11249848; doi:10.3897/BDJ.12.e127029)
Supplement: Supplementary material 3 — Table S3 [file bdj-12-e127029-s003.xlsx]

## Sheet: Sheet1
Table S3. Average uncorrected p-distances among the Polypedates individuals calculated from 16S rRNA gene sequences.
Species	1	2	3	4	5	6	7	8	9	10	11	12	13	14	15	16	17	18	19	20	21	22	23	24	25	26	27	28	29	30	31	32	33	34	35	36	37	38	39	40	41	42	43	44	45	46	47	48	49
AB728143 Polypedates leucomystax		0.3	0.3	0.3	0.3	0.8	0.8	0.8	0.8	0.8	0.7	0.7	0.9	0.9	0.9	1.1	1.1	1.2	1.2	1.1	1.3	1.2	1.3	1.3	1.5	1.5	1.6	1.1	1	0.7	0.7	0.7	0.7	0.7	0.7	0.7	0.7	0.7	0.7	0.6	0.6	0.6	0.6	1	0.9	0.7	0.6	0.6	0.7
AB728096 Polypedates leucomystax	0.6		0.2	0.2	0.2	0.7	0.7	0.7	0.7	0.8	0.7	0.7	0.9	0.9	0.9	1	1.1	1.2	1.2	1.1	1.3	1.2	1.3	1.2	1.5	1.5	1.6	1.1	1.1	0.6	0.6	0.6	0.7	0.7	0.7	0.7	0.7	0.6	0.6	0.6	0.6	0.6	0.6	0.9	0.8	0.6	0.6	0.6	0.6
AB728152 Polypedates leucomystax	0.4	0.2		0	0	0.7	0.7	0.7	0.7	0.8	0.7	0.7	0.9	0.9	0.9	1.1	1.1	1.2	1.2	1.1	1.3	1.2	1.3	1.2	1.5	1.5	1.6	1.1	1	0.6	0.6	0.6	0.6	0.6	0.6	0.6	0.7	0.6	0.6	0.5	0.5	0.5	0.5	0.9	0.8	0.6	0.6	0.6	0.6
HM359105 Polypedates leucomystax	0.4	0.2	0		0	0.8	0.8	0.8	0.8	0.8	0.7	0.7	0.9	0.9	0.9	1.1	1.1	1.2	1.2	1.1	1.2	1.2	1.3	1.2	1.5	1.6	1.6	1.1	1	0.7	0.7	0.7	0.7	0.7	0.7	0.7	0.7	0.7	0.7	0.6	0.6	0.6	0.6	0.8	0.8	0.7	0.6	0.6	0.7
AB728116 Polypedates leucomystax	0.4	0.2	0	0		0.7	0.7	0.7	0.7	0.8	0.7	0.7	0.9	0.9	0.9	1.1	1.1	1.2	1.2	1.1	1.3	1.2	1.3	1.2	1.5	1.5	1.6	1.1	1	0.6	0.6	0.6	0.6	0.6	0.6	0.6	0.7	0.6	0.6	0.5	0.5	0.5	0.5	0.9	0.8	0.6	0.6	0.6	0.6
AB564283 Polypedates megacephalus	3.2	2.6	2.8	2.8	2.8		0	0	0.7	0.7	0.8	0.8	1	1	1	1.1	1.1	1.3	1.2	1.1	1.2	1.2	1.2	1.2	1.5	1.5	1.5	1.1	1.1	0.9	0.9	0.9	0.9	0.9	0.9	0.9	0.9	0.9	0.9	0.9	0.9	0.9	0.9	1.1	1.1	0.9	0.9	0.9	0.9
EU215550 Polypedates megacephalus	3.2	2.6	2.8	2.8	2.8	0		0	0.7	0.7	0.8	0.8	1	1	1	1.1	1.1	1.3	1.2	1.1	1.2	1.2	1.2	1.2	1.5	1.5	1.5	1.1	1.1	0.9	0.9	0.9	0.9	0.9	0.9	0.9	0.9	0.9	0.9	0.9	0.9	0.9	0.9	1.1	1.1	0.9	0.9	0.9	0.9
AB728036 Polypedates megacephalus	3.2	2.6	2.8	2.8	2.8	0	0		0.7	0.7	0.8	0.8	1	1	1	1.1	1.1	1.3	1.2	1.1	1.2	1.2	1.2	1.2	1.5	1.5	1.5	1.1	1.1	0.9	0.9	0.9	0.9	0.9	0.9	0.9	0.9	0.9	0.9	0.9	0.9	0.9	0.9	1.1	1.1	0.9	0.9	0.9	0.9
AB728068 Polypedates megacephalus	3	2.8	2.6	2.8	2.6	2.2	2.2	2.2		0.4	0.8	0.8	1	1	1	1	1.1	1.3	1.2	1.1	1.2	1.2	1.3	1.3	1.5	1.5	1.6	1.1	1	0.9	0.9	0.9	0.9	0.9	0.9	0.9	0.9	0.9	0.9	0.8	0.8	0.8	0.8	1.1	1.1	0.9	0.8	0.8	0.9
AB728091 Polypedates megacephalus	3.2	3.2	3	3.2	3	2.2	2.2	2.2	0.8		0.8	0.8	1.1	1	1	1.1	1.1	1.3	1.3	1.2	1.2	1.2	1.3	1.3	1.5	1.5	1.5	1.1	1	0.9	0.9	0.9	0.9	0.9	0.9	0.9	0.9	0.9	0.9	0.9	0.9	0.9	0.9	1.2	1.1	0.9	0.9	0.9	0.9
AB728169 Polypedates impresus	2.6	2.8	2.6	2.6	2.6	3.7	3.7	3.7	2.8	3.3		0	1	0.9	0.9	1.1	1.1	1.2	1.1	1	1.3	1.3	1.2	1.2	1.5	1.5	1.5	1	1	0.8	0.8	0.8	0.8	0.8	0.8	0.8	0.8	0.8	0.8	0.8	0.8	0.8	0.8	1.1	1	0.8	0.8	0.8	0.8
HM770158 Polypedates impresus	2.6	2.8	2.6	2.6	2.6	3.7	3.7	3.7	2.8	3.3	0		1	0.9	0.9	1.1	1.1	1.2	1.1	1	1.3	1.3	1.2	1.2	1.5	1.5	1.5	1	1	0.8	0.8	0.8	0.8	0.8	0.8	0.8	0.8	0.8	0.8	0.8	0.8	0.8	0.8	1.1	1	0.8	0.8	0.8	0.8
AB727999 Polypedates braueri	5.3	5.5	5.3	5.2	5.3	6.3	6.3	6.3	6.5	6.7	6.3	6.3		0.3	0.3	1.1	1.1	1.3	1.2	1.1	1.3	1.2	1.2	1.2	1.5	1.5	1.6	1	1	1	1	1	1	1	1	1	1	1	1	1	1	1	1	1.2	1.1	1	1	1	1
EU215552 Polypedates braueri	4.7	4.9	4.7	4.5	4.7	5.7	5.7	5.7	5.9	6.1	5.7	5.7	0.6		0	1.1	1.1	1.2	1.1	1	1.3	1.2	1.1	1.2	1.5	1.5	1.5	1	0.9	0.9	0.9	0.9	0.9	0.9	0.9	0.9	1	0.9	0.9	0.9	0.9	0.9	0.9	1.1	1.1	0.9	0.9	0.9	0.9
AB728001 Polypedates braueri	4.7	4.9	4.7	4.5	4.7	5.7	5.7	5.7	5.9	6.1	5.7	5.7	0.6	0		1.1	1.1	1.2	1.1	1	1.3	1.2	1.1	1.2	1.5	1.5	1.5	1	0.9	0.9	0.9	0.9	0.9	0.9	0.9	0.9	1	0.9	0.9	0.9	0.9	0.9	0.9	1.1	1.1	0.9	0.9	0.9	0.9
AB728023 Polypedates mutus	6.9	6.7	6.9	6.9	6.9	6.5	6.5	6.5	6.3	6.3	6.7	6.7	6.9	6.3	6.3		0.3	1.1	1.1	1.1	1.2	1.2	1.3	1.3	1.5	1.4	1.4	1	1	1.1	1.1	1.1	1.1	1.1	1.1	1.1	1.1	1.1	1.1	1.1	1.1	1.1	1.1	1.3	1.2	1.1	1.1	1.1	1.1
AB728018 Polypedates mutus	7.1	6.9	7.1	7.1	7.1	6.7	6.7	6.7	6.5	6.5	6.9	6.9	7.1	6.5	6.5	0.6		1.1	1.1	1.1	1.2	1.2	1.3	1.3	1.5	1.4	1.5	1	0.9	1.1	1.1	1.1	1.1	1.1	1.1	1.1	1.1	1.1	1.1	1.1	1.1	1.1	1.1	1.3	1.2	1.1	1.1	1.1	1.1
AB728187 Polypedates macrotis	9.3	9.1	9.3	9.1	9.3	10.1	10.1	10.1	9.9	10.1	9.6	9.6	9.5	8.9	8.9	7.9	7.7		1.2	1.1	1.3	1.3	1.3	1.3	1.5	1.6	1.7	1.2	1.2	1.2	1.2	1.2	1.2	1.2	1.2	1.2	1.2	1.2	1.2	1.2	1.2	1.2	1.2	1.5	1.4	1.2	1.2	1.2	1.2
AB728185 Polypedates discantus	8.1	7.7	7.9	8	7.9	8.1	8.1	8.1	7.7	8.3	7.1	7.1	7.7	7.1	7.1	7.3	7.5	8.7		0.4	1.3	1.3	1.2	1.2	1.5	1.5	1.6	1.2	1.2	1.2	1.2	1.2	1.2	1.2	1.2	1.2	1.2	1.2	1.2	1.2	1.2	1.2	1.2	1.4	1.4	1.2	1.2	1.2	1.2
AB728177 Polypedates discantus	7.1	6.7	6.9	6.9	6.9	7.1	7.1	7.1	6.7	7.3	6.1	6.1	6.7	6.1	6.1	6.7	6.9	8.1	1		1.3	1.3	1.1	1.1	1.5	1.5	1.5	1.2	1.1	1.1	1.1	1.1	1.1	1.1	1.1	1.1	1.1	1.1	1.1	1.1	1.1	1.1	1.1	1.4	1.3	1.1	1.2	1.2	1.1
AB728188 Polypedates maculatus	9.3	8.9	9.1	8.8	9.1	8.9	8.9	8.9	8.7	8.9	9.6	9.6	9.5	8.9	8.9	8.3	8.1	9.5	8.9	8.3		0.7	1.3	1.3	1.4	1.5	1.5	1.3	1.3	1.2	1.2	1.2	1.3	1.3	1.3	1.3	1.3	1.2	1.2	1.2	1.2	1.2	1.2	1.5	1.4	1.2	1.2	1.2	1.2
AB167934 Polypedates maculatus	8.3	7.9	8.1	8.2	8.1	7.9	7.9	7.9	8.5	8.3	9.4	9.4	8.1	7.5	7.5	7.9	7.7	9.1	8.9	8.3	2.3		1.3	1.3	1.4	1.5	1.5	1.3	1.2	1.2	1.2	1.2	1.2	1.2	1.2	1.2	1.2	1.2	1.2	1.2	1.2	1.2	1.2	1.4	1.4	1.2	1.2	1.2	1.2
AB728189 Polypedates colletti	10.5	10.3	10.5	10.1	10.5	9.5	9.5	9.5	10.3	10.8	8.9	8.9	9.5	8.9	8.9	10.7	10.9	11.5	9.7	8.7	10.1	9.4		0.4	1.5	1.5	1.5	1.3	1.3	1.3	1.3	1.3	1.3	1.3	1.3	1.3	1.3	1.3	1.3	1.3	1.3	1.3	1.3	1.5	1.5	1.3	1.3	1.3	1.3
HM770129 Polypedates colletti	10.3	10.1	10.3	9.9	10.3	9.5	9.5	9.5	10.3	10.8	8.7	8.7	9.7	9.1	9.1	10.9	10.7	11.3	9.9	8.9	9.9	9.1	0.8		1.5	1.5	1.5	1.3	1.2	1.3	1.3	1.3	1.3	1.3	1.3	1.3	1.3	1.3	1.3	1.3	1.3	1.3	1.3	1.5	1.5	1.3	1.3	1.3	1.3
AB728190 Polypedates otilophus	13.2	12.8	13	12.5	13	13.8	13.8	13.8	13.6	13.8	12.6	12.6	13.4	12.8	12.8	13.8	13.6	12.8	13.8	13	11.1	10.6	12.8	12.6		1.7	1.7	1.5	1.4	1.5	1.5	1.5	1.5	1.5	1.5	1.5	1.5	1.5	1.5	1.5	1.5	1.5	1.5	1.7	1.7	1.5	1.5	1.5	1.5
MK490922 Polypedates bengalensis	12.7	12.4	12.7	12.6	12.7	12.2	12.2	12.2	12.7	12.4	11.8	11.8	12.6	11.9	11.9	9.8	9.8	11.9	11.2	10.5	11.2	10.1	11	11.2	14.8		0.5	1.5	1.5	1.5	1.5	1.5	1.5	1.5	1.5	1.5	1.6	1.5	1.5	1.5	1.5	1.5	1.5	1.6	1.6	1.5	1.6	1.6	1.5
MK490923 Polypedates bengalensis	13.5	13.3	13.5	12.6	13.5	12.8	12.8	12.8	13.5	13.3	12.8	12.8	13.3	12.5	12.5	10.5	10.5	12.5	12.3	11.5	11.8	11	12	12.3	15.8	1.2		1.5	1.5	1.6	1.6	1.6	1.6	1.6	1.6	1.6	1.6	1.6	1.6	1.6	1.6	1.6	1.6	1.5	1.6	1.6	1.6	1.6	1.6
MT983143 Polypedates himalayensis	6.1	6.3	6.1	6.1	6.1	6.5	6.5	6.5	6.3	6.3	6.1	6.1	5.4	4.7	4.7	5.1	4.9	8.1	7.8	7.2	8.5	8.3	10.5	9.8	12.3	9.7	9.7		0.3	1.1	1.1	1.1	1.1	1.1	1.1	1.1	1.1	1.1	1.1	1.1	1.1	1.1	1.1	1.2	1.2	1.1	1.1	1.1	1.1
MT983144 Polypedates himalayensis	5.6	5.8	5.6	5.6	5.6	6.1	6.1	6.1	5.8	5.8	5.6	5.6	4.9	4.3	4.3	4.7	4.5	8.1	7.4	6.7	8.1	7.8	10.1	9.4	11.9	9.9	9.9	0.4		1	1	1	1	1	1	1	1.1	1	1	1	1	1	1	1.2	1.2	1	1	1	1
AB530518 Polypedates teraiensis	2.4	2.2	2	2.2	2	3.9	3.9	3.9	3.7	4.1	3.7	3.7	6.3	5.7	5.7	6.7	6.9	9.5	8.1	7.5	9.3	8.3	11.6	11.4	13.8	12.9	13.8	6.1	5.6		0	0	0.2	0.2	0.2	0.2	0.3	0	0	0.3	0.3	0.3	0.3	0.5	0.2	0	0.2	0.2	0
AB530519 Polypedates teraiensis	2.4	2.2	2	2.2	2	3.9	3.9	3.9	3.7	4.1	3.7	3.7	6.3	5.7	5.7	6.7	6.9	9.5	8.1	7.5	9.3	8.3	11.6	11.4	13.8	12.9	13.8	6.1	5.6	0		0	0.2	0.2	0.2	0.2	0.3	0	0	0.3	0.3	0.3	0.3	0.5	0.2	0	0.2	0.2	0
AB530514 Polypedates teraiensis	2.4	2.2	2	2.2	2	3.9	3.9	3.9	3.7	4.1	3.7	3.7	6.3	5.7	5.7	6.7	6.9	9.5	8.1	7.5	9.3	8.3	11.6	11.4	13.8	12.9	13.8	6.1	5.6	0	0		0.2	0.2	0.2	0.2	0.3	0	0	0.3	0.3	0.3	0.3	0.5	0.2	0	0.2	0.2	0
AB530515 Polypedates teraiensis	2.6	2.4	2.2	2.4	2.2	4.1	4.1	4.1	3.9	4.3	3.7	3.7	6.5	5.9	5.9	6.9	7.1	9.7	7.9	7.3	9.5	8.5	11.6	11.4	13.8	13.2	14	6.3	5.8	0.2	0.2	0.2		0	0	0	0.2	0.2	0.2	0.3	0.3	0.3	0.3	0.5	0	0.2	0.3	0.3	0.2
AB530517 Polypedates teraiensis	2.6	2.4	2.2	2.4	2.2	4.1	4.1	4.1	3.9	4.3	3.7	3.7	6.5	5.9	5.9	6.9	7.1	9.7	7.9	7.3	9.5	8.5	11.6	11.4	13.8	13.2	14	6.3	5.8	0.2	0.2	0.2	0		0	0	0.2	0.2	0.2	0.3	0.3	0.3	0.3	0.5	0	0.2	0.3	0.3	0.2
AB530512 Polypedates teraiensis	2.6	2.4	2.2	2.4	2.2	4.1	4.1	4.1	3.9	4.3	3.7	3.7	6.5	5.9	5.9	6.9	7.1	9.7	7.9	7.3	9.5	8.5	11.6	11.4	13.8	13.2	14	6.3	5.8	0.2	0.2	0.2	0	0		0	0.2	0.2	0.2	0.3	0.3	0.3	0.3	0.5	0	0.2	0.3	0.3	0.2
AB530513 Polypedates teraiensis	2.6	2.4	2.2	2.4	2.2	4.1	4.1	4.1	3.9	4.3	3.7	3.7	6.5	5.9	5.9	6.9	7.1	9.7	7.9	7.3	9.5	8.5	11.6	11.4	13.8	13.2	14	6.3	5.8	0.2	0.2	0.2	0	0	0		0.2	0.2	0.2	0.3	0.3	0.3	0.3	0.5	0	0.2	0.3	0.3	0.2
AB530516 Polypedates teraiensis	2.8	2.6	2.4	2.6	2.4	4.3	4.3	4.3	4.1	4.5	3.9	3.9	6.7	6.1	6.1	7.1	7.3	9.9	8.1	7.5	9.7	8.8	11.8	11.6	14	13.4	14.3	6.5	6.1	0.4	0.4	0.4	0.2	0.2	0.2	0.2		0.3	0.3	0.4	0.4	0.4	0.4	0.5	0.2	0.3	0.3	0.3	0.3
AB530520 Polypedates teraiensis	2.4	2.2	2	2.2	2	3.9	3.9	3.9	3.7	4.1	3.7	3.7	6.3	5.7	5.7	6.7	6.9	9.5	8.1	7.5	9.3	8.3	11.6	11.4	13.8	12.9	13.8	6.1	5.6	0	0	0	0.2	0.2	0.2	0.2	0.4		0	0.3	0.3	0.3	0.3	0.5	0.2	0	0.2	0.2	0
AB530521 Polypedates teraiensis	2.4	2.2	2	2.2	2	3.9	3.9	3.9	3.7	4.1	3.7	3.7	6.3	5.7	5.7	6.7	6.9	9.5	8.1	7.5	9.3	8.3	11.6	11.4	13.8	12.9	13.8	6.1	5.6	0	0	0	0.2	0.2	0.2	0.2	0.4	0		0.3	0.3	0.3	0.3	0.5	0.2	0	0.2	0.2	0
MG935986 Polypedates teraiensis	2	1.8	1.6	1.7	1.6	3.4	3.4	3.4	3.2	3.7	3.3	3.3	6.3	5.7	5.7	6.7	6.9	9.5	8.1	7.5	9.3	8.3	11.2	11	13.8	12.9	13.8	6.3	5.8	0.4	0.4	0.4	0.6	0.6	0.6	0.6	0.8	0.4	0.4		0	0	0	0.6	0.4	0.3	0.2	0.2	0.3
MG935987 Polypedates teraiensis	2	1.8	1.6	1.7	1.6	3.4	3.4	3.4	3.2	3.7	3.3	3.3	6.3	5.7	5.7	6.7	6.9	9.5	8.1	7.5	9.3	8.3	11.2	11	13.8	12.9	13.8	6.3	5.8	0.4	0.4	0.4	0.6	0.6	0.6	0.6	0.8	0.4	0.4	0		0	0	0.6	0.4	0.3	0.2	0.2	0.3
MG935988 Polypedates teraiensis	2	1.8	1.6	1.7	1.6	3.4	3.4	3.4	3.2	3.7	3.3	3.3	6.3	5.7	5.7	6.7	6.9	9.5	8.1	7.5	9.3	8.3	11.2	11	13.8	12.9	13.8	6.3	5.8	0.4	0.4	0.4	0.6	0.6	0.6	0.6	0.8	0.4	0.4	0	0		0	0.6	0.4	0.3	0.2	0.2	0.3
MG935989 Polypedates teraiensis	2	1.8	1.6	1.7	1.6	3.4	3.4	3.4	3.2	3.7	3.3	3.3	6.3	5.7	5.7	6.7	6.9	9.5	8.1	7.5	9.3	8.3	11.2	11	13.8	12.9	13.8	6.3	5.8	0.4	0.4	0.4	0.6	0.6	0.6	0.6	0.8	0.4	0.4	0	0	0		0.6	0.4	0.3	0.2	0.2	0.3
MK490924 Polypedates teraiensis	4.3	4	3.8	2.8	3.8	5.5	5.5	5.5	5.8	6.3	5.3	5.3	8	7.3	7.3	8.5	8.5	11.8	10.1	9.3	11.6	10.6	13.8	13.6	16.3	13.8	12.8	7	6.7	1.3	1.3	1.3	1	1	1	1	1.3	1.3	1.3	1.8	1.8	1.8	1.8		0.3	0.5	0.6	0.6	0.5
MK490925 Polypedates teraiensis	3.3	3	2.8	2.8	2.8	4.5	4.5	4.5	4.8	5.3	4.3	4.3	7.1	6.3	6.3	7.6	7.6	10.9	9.1	8.3	10.6	9.6	12.9	12.6	15.4	12.9	13.4	7	6.7	0.3	0.3	0.3	0	0	0	0	0.3	0.3	0.3	0.8	0.8	0.8	0.8	0.5		0.2	0.4	0.4	0.2
MH087087 Polypedates teraiensis	2.4	2.2	2	2.2	2	3.9	3.9	3.9	3.7	4.1	3.7	3.7	6.3	5.7	5.7	6.7	6.9	9.5	8.1	7.5	9.3	8.3	11.6	11.4	13.8	12.9	13.8	6.1	5.6	0	0	0	0.2	0.2	0.2	0.2	0.4	0	0	0.4	0.4	0.4	0.4	1.3	0.3		0.2	0.2	0
MH087088 Polypedates teraiensis	2.2	2	1.8	1.9	1.8	3.7	3.7	3.7	3.4	3.9	3.5	3.5	6.5	5.9	5.9	6.9	7.1	9.7	8.3	7.7	9.5	8.5	11.4	11.2	14	13.2	14	6.3	5.8	0.2	0.2	0.2	0.4	0.4	0.4	0.4	0.6	0.2	0.2	0.2	0.2	0.2	0.2	1.5	0.5	0.2		0	0.2
MH087089 Polypedates teraiensis	2.2	2	1.8	1.9	1.8	3.7	3.7	3.7	3.4	3.9	3.5	3.5	6.5	5.9	5.9	6.9	7.1	9.7	8.3	7.7	9.5	8.5	11.4	11.2	14	13.2	14	6.3	5.8	0.2	0.2	0.2	0.4	0.4	0.4	0.4	0.6	0.2	0.2	0.2	0.2	0.2	0.2	1.5	0.5	0.2	0		0.2
OP741139 Polypedates teraiensis	2.4	2.2	2	2.2	2	3.9	3.9	3.9	3.7	4.1	3.7	3.7	6.3	5.7	5.7	6.7	6.9	9.5	8.1	7.5	9.3	8.3	11.6	11.4	13.8	12.9	13.8	6.1	5.6	0	0	0	0.2	0.2	0.2	0.2	0.4	0	0	0.4	0.4	0.4	0.4	1.3	0.3	0	0.2	0.2
MW165469 Polypedates teraiensis	2.7	2.4	2.2	2.2	2.2	4	4	4	4	4.4	3.8	3.8	6.4	5.8	5.8	6.9	7.1	9.6	8.4	7.8	9.1	8.4	11.6	11.3	13.8	13.3	13.3	6.1	5.6	0	0	0	0.2	0.2	0.2	0.2	0.4	0	0	0.4	0.4	0.4	0.4	0.3	0.3	0	0.2	0.2	0
MW165456 Polypedates teraiensis	2.6	2.4	2.2	2.2	2.2	3.9	3.9	3.9	3.9	4.3	3.7	3.7	6.3	5.6	5.6	6.7	6.9	9.3	8.2	7.6	9.1	8.4	11.2	11	13.4	12.9	12.9	6.1	5.6	0	0	0	0.2	0.2	0.2	0.2	0.4	0	0	0.4	0.4	0.4	0.4	0.3	0.3	0	0.2	0.2	0
CJ230419-098 Polypedates teraiensis	2.3	2	1.8	1.8	1.8	3.6	3.6	3.6	3.6	4.1	3.4	3.4	6.6	5.9	5.9	7.1	7.3	9.8	8.6	8	9.3	8.6	11.1	10.9	14.1	13.5	13.5	6.4	5.9	0.2	0.2	0.2	0.5	0.5	0.5	0.5	0.7	0.2	0.2	0	0	0	0	0.5	0.5	0.2	0	0	0.2
[truncated: 3 more columns]
